# Supplementary material for: COVID-19 Related Stress and Mental Health Outcomes 1 Year After the Peak of the Pandemic Outbreak in China: the Mediating Effect of Resilience and Social Support
Source: Front Psychiatry. 2022 Feb 21;13:828379. doi: 10.3389/fpsyt.2022.828379 (PMC8898823; doi:10.3389/fpsyt.2022.828379)
Supplement: Supplementary file 2 [file Data_Sheet_1.XLSX]

## Sheet: Sheet1
Subject_ID	COVID19_related_stress	Anxiety	PTG	Depression	Social_support	Resilience	Sex	Onechild	Age	Education	Income	Career	Avoidance	Intrusion	Hyperarousal	Family	Friend	Others	Related_to_others	New_possibilities	Personal_strength	Spiritual_change	Appreciation_of_life
1	20	3	59	9	61	19	2	2	2	4	2	5	3	11	6	23	20	18	20	12	12	6	9
2	24	5	41	7	66	24	2	2	3	3	4	7	13	5	6	26	21	19	14	11	6	1	9
3	47	7	62	10	67	31	1	2	2	4	2	7	12	22	13	26	24	17	25	9	12	4	12
4	31	4	45	28	38	21	1	2	2	4	3	7	12	12	7	12	14	12	18	11	6	3	7
5	18	1	43	3	75	30	2	1	3	4	2	7	5	9	4	25	25	25	15	10	10	3	5
6	31	5	28	12	71	28	1	2	2	4	3	7	13	12	6	24	23	24	9	5	5	1	8
7	14	3	90	9	78	35	2	2	3	4	5	7	8	3	3	26	26	26	30	24	17	5	14
8	18	6	17	7	55	23	1	1	2	1	2	1	10	5	3	16	22	17	3	3	11	0	0
9	33	13	8	36	16	19	2	2	2	4	2	4	13	8	12	7	4	5	2	0	2	2	2
10	34	1	87	5	71	32	1	2	2	3	4	7	12	15	7	24	25	22	31	21	17	6	12
11	31	4	76	19	66	21	2	2	2	4	1	4	13	12	6	19	26	21	26	17	17	5	11
12	11	0	47	10	24	21	1	2	3	3	2	11	4	1	6	10	7	7	14	13	9	5	6
13	9	1	3	4	64	29	2	2	2	4	3	5	1	6	2	24	21	19	1	1	0	0	1
14	11	0	64	0	71	28	2	1	2	4	3	7	5	4	2	23	26	22	24	11	15	5	9
15	9	3	3	7	49	26	1	1	3	3	3	11	2	3	4	15	20	14	0	1	2	0	0
16	50	7	66	29	70	28	2	1	3	4	3	7	19	19	12	26	20	24	24	15	13	5	9
17	32	5	47	17	71	22	1	2	3	2	3	7	17	9	6	26	21	24	22	8	7	2	8
18	25	1	42	7	76	31	1	1	2	4	2	11	13	11	1	25	27	24	12	12	7	1	10
19	25	3	66	5	74	32	1	2	3	4	4	1	15	5	5	26	25	23	28	12	12	4	10
20	33	4	31	18	57	28	1	1	2	4	4	4	16	10	7	16	21	20	12	3	4	6	6
21	15	3	67	1	77	32	1	2	3	4	3	7	5	4	6	27	26	24	25	15	12	4	11
22	45	12	87	24	62	36	1	2	2	4	4	7	20	17	8	24	21	17	29	23	15	6	14
23	31	7	17	17	45	22	2	2	3	4	3	6	13	8	10	20	18	7	1	2	6	3	5
24	18	1	33	3	72	30	2	2	2	5	4	7	7	8	3	24	24	24	11	7	3	4	8
25	12	2	29	4	71	21	2	2	2	4	2	7	5	4	3	23	24	24	15	3	0	0	11
26	29	4	41	11	62	29	2	2	3	4	3	6	10	10	9	23	21	18	10	6	11	4	10
27	35	6	50	13	66	34	1	1	3	4	4	7	14	13	8	25	17	24	20	13	8	1	8
28	29	10	67	36	14	30	2	2	3	2	1	11	9	6	14	4	5	5	16	19	15	9	8
29	32	4	38	12	64	22	1	2	2	4	3	1	12	13	7	24	20	20	15	8	4	2	9
30	12	2	39	7	77	29	2	1	3	4	4	7	5	5	2	25	28	24	14	8	6	2	9
31	34	8	44	20	46	20	2	2	2	4	2	7	8	14	12	15	16	15	15	11	9	4	5
32	28	6	42	17	63	28	2	2	2	4	1	4	11	10	7	25	19	19	15	10	8	3	6
33	28	3	20	10	57	17	1	2	2	3	2	8	13	9	6	18	18	21	5	3	3	0	9
34	42	12	10	28	37	16	2	2	2	4	3	4	20	10	12	15	12	10	4	0	2	3	1
35	19	2	53	7	72	32	1	1	2	4	3	4	10	6	3	24	21	27	16	10	12	3	12
36	35	9	51	25	54	27	1	2	3	4	3	8	22	12	1	18	19	17	9	11	11	5	15
37	40	8	47	41	63	26	2	2	3	4	3	7	20	10	10	20	27	16	16	10	9	3	9
38	29	6	46	16	59	24	2	2	4	3	2	7	12	9	8	23	18	18	19	8	6	3	10
39	37	15	66	22	70	21	2	2	3	4	4	8	11	13	13	24	22	24	25	15	8	4	14
40	26	2	62	14	67	33	2	2	3	4	3	6	10	9	7	23	21	23	25	12	11	3	11
41	18	2	27	4	61	27	2	1	2	4	2	4	3	6	9	20	24	17	18	5	4	0	0
42	19	0	72	1	66	34	2	2	3	4	4	7	12	4	3	21	24	21	29	15	15	4	9
43	28	5	34	18	52	26	2	2	3	3	3	10	11	7	10	22	20	10	12	6	7	1	8
44	24	2	57	14	60	32	2	2	2	4	2	11	6	11	7	22	18	20	14	15	15	4	9
45	32	5	17	10	63	33	1	2	2	4	3	7	16	8	8	26	20	17	6	2	1	3	5
46	42	3	51	10	69	28	2	2	3	4	4	7	16	15	11	27	23	19	14	14	11	2	10
47	15	0	10	2	68	25	2	2	3	4	2	8	4	7	4	24	22	22	6	0	1	0	3
48	25	3	23	15	57	16	2	1	3	2	1	1	10	8	7	19	18	20	7	3	3	5	5
49	50	8	51	26	59	22	1	2	2	4	2	8	17	21	12	19	20	20	18	14	10	4	5
50	38	2	46	6	28	31	1	2	3	4	4	7	14	14	10	8	8	12	9	12	14	3	8
51	51	11	65	35	49	34	1	1	2	4	2	4	18	16	17	21	13	15	24	14	12	4	11
52	15	3	86	7	76	30	1	2	2	3	4	11	6	5	4	25	25	26	27	20	17	9	13
53	27	10	29	18	55	32	2	1	2	2	4	10	17	2	8	5	27	23	11	9	9	0	0
54	25	7	40	24	51	26	2	1	3	4	2	11	7	9	9	26	12	13	8	16	4	4	8
55	44	15	38	42	52	12	2	2	2	3	3	7	15	14	15	14	20	18	12	5	11	2	8
56	23	6	44	28	55	17	2	1	2	4	2	8	10	10	3	17	23	15	14	11	8	1	10
57	33	8	31	10	55	23	1	1	2	3	3	4	10	12	11	18	19	18	14	7	4	2	4
58	33	1	0	0	64	26	1	2	4	4	4	8	14	14	5	20	23	21	0	0	0	0	0
59	35	4	52	14	70	29	2	2	3	4	3	7	15	12	8	23	24	23	18	12	11	3	8
60	24	6	17	20	56	32	2	1	2	4	3	7	11	7	6	14	22	20	5	1	8	0	3
61	33	3	70	18	73	30	2	1	3	5	4	7	13	10	10	26	25	22	23	19	13	3	12
62	15	0	87	4	72	34	1	2	3	3	2	10	7	6	2	26	24	22	30	21	18	4	14
63	43	10	46	28	51	21	2	2	2	4	4	8	22	13	8	14	22	15	20	6	10	3	7
64	26	0	42	1	70	34	1	1	2	4	3	4	11	9	6	24	23	23	18	7	5	2	10
65	60	5	60	39	63	24	2	2	3	4	3	7	21	23	16	22	22	19	22	15	13	5	5
66	18	3	64	8	70	29	1	1	3	4	3	7	8	5	5	26	23	21	26	10	13	3	12
67	43	3	37	9	63	25	1	2	2	4	4	7	22	11	10	21	25	17	13	11	4	1	8
68	13	2	49	9	61	32	2	2	2	3	1	4	3	7	3	24	20	17	18	8	11	2	10
69	26	4	74	16	64	26	2	2	3	3	3	7	9	8	9	22	24	18	24	18	15	5	12
70	13	0	17	0	67	28	1	1	3	4	4	7	7	4	2	24	19	24	7	4	2	1	3
71	26	8	53	17	71	29	2	2	3	3	3	1	13	6	7	27	22	22	18	15	11	2	7
72	21	3	60	17	51	24	1	2	2	4	3	4	5	10	6	12	19	20	25	13	12	2	8
73	45	16	55	29	67	20	2	2	2	4	4	7	19	13	13	26	24	17	10	16	12	4	13
74	28	2	3	6	53	20	2	1	4	5	4	8	10	12	6	22	15	16	1	0	1	0	1
75	34	5	56	8	73	32	1	2	2	4	5	7	17	8	9	28	23	22	22	12	13	2	7
76	43	7	69	17	64	30	2	2	4	4	4	7	14	16	13	24	20	20	22	17	14	4	12
77	25	3	41	2	71	25	2	2	2	4	4	4	8	8	9	25	25	21	16	8	5	3	9
78	23	0	53	0	71	36	1	2	3	4	3	7	17	4	2	28	22	21	18	11	12	4	8
79	30	3	75	8	71	31	1	1	2	4	3	7	20	5	5	27	20	24	25	17	13	7	13
80	23	2	67	13	66	29	2	2	2	4	2	8	14	5	4	24	21	21	22	17	15	6	7
81	21	1	48	1	63	25	2	1	4	4	4	6	8	8	5	20	22	21	17	11	9	4	7
82	22	1	46	7	51	27	1	2	1	3	1	4	8	7	7	22	15	14	12	12	11	2	9
83	28	7	52	44	48	22	1	2	2	2	3	1	7	12	9	14	21	13	11	18	12	3	8
84	20	1	68	9	69	30	2	2	2	4	3	4	10	8	2	25	21	23	28	14	11	3	12
85	28	1	36	5	73	35	2	2	3	4	4	7	12	10	6	25	24	24	13	11	4	2	6
86	19	7	51	33	36	11	2	2	1	3	1	4	5	7	7	10	12	14	19	11	9	4	8
87	24	3	77	8	74	32	2	2	2	4	3	7	15	6	3	26	25	23	27	18	16	6	10
88	29	5	39	2	69	30	1	2	3	4	3	7	11	12	6	23	24	22	17	6	5	2	9
89	26	4	14	26	71	19	2	1	3	4	3	1	8	11	7	27	20	24	5	1	1	2	5
90	19	3	31	10	51	22	2	2	2	2	3	5	7	8	4	16	18	17	4	6	10	3	8
91	19	6	55	13	57	31	2	2	2	4	2	7	5	6	8	11	21	25	21	10	10	3	11
92	40	10	34	32	57	21	1	2	1	2	1	4	14	15	11	22	17	18	14	5	6	3	6
93	23	2	51	11	55	26	2	2	2	4	1	11	8	9	6	16	20	19	18	13	12	1	7
94	40	12	19	17	32	12	2	2	5	2	1	11	11	18	11	12	9	11	4	5	1	1	8
95	11	0	40	6	71	30	2	1	2	4	2	7	2	5	4	26	20	25	18	7	6	2	7
96	20	5	65	6	66	27	1	2	3	4	4	7	9	8	3	23	21	22	24	15	14	3	9
97	8	7	4	10	21	11	2	2	2	3	3	10	3	3	2	11	4	6	1	0	0	1	2
98	15	0	10	2	69	28	1	2	2	4	3	7	5	6	4	24	24	21	4	1	2	0	3
99	12	1	78	4	75	33	2	2	3	4	4	11	3	5	4	27	23	25	27	18	14	4	15
100	28	0	65	5	58	29	1	2	4	4	4	7	10	11	7	23	16	19	23	15	10	6	11
101	6	0	0	0	26	35	2	1	3	4	4	5	4	1	1	12	9	5	0	0	0	0	0
102	24	1	91	6	77	37	1	2	5	4	2	7	10	7	7	27	25	25	26	22	19	10	14
103	17	3	36	10	56	27	1	2	2	2	3	11	8	4	5	13	24	19	13	5	10	1	7
104	29	6	15	16	50	22	2	2	2	4	2	10	9	8	12	19	16	15	6	3	2	1	3
105	24	0	59	1	73	30	1	2	3	4	3	7	13	7	4	28	23	22	24	13	12	3	7
106	37	9	35	24	49	27	1	2	2	4	2	11	18	7	12	13	16	20	11	10	5	5	4
107	24	5	21	8	64	28	2	2	2	4	3	7	9	8	7	18	24	22	6	5	6	1	3
108	25	1	47	11	67	24	1	2	2	4	4	7	12	8	5	23	24	20	16	12	7	4	8
109	27	4	33	8	79	24	2	2	2	4	2	4	11	8	8	27	26	26	10	9	4	3	7
110	34	3	34	4	61	11	2	1	3	4	4	8	13	11	10	21	21	19	12	6	8	4	4
111	29	1	36	2	75	30	2	2	2	5	3	8	11	13	5	27	25	23	11	9	7	1	8
112	30	7	31	30	36	22	2	2	3	4	6	11	13	8	9	20	8	8	9	5	6	2	9
113	12	0	51	4	67	37	1	1	2	3	3	4	3	7	2	22	24	21	18	12	12	3	6
114	18	1	36	6	60	31	2	1	2	4	2	4	10	3	5	23	19	18	12	7	7	3	7
115	23	3	84	10	76	35	2	2	3	4	4	7	16	3	4	25	25	26	29	20	17	4	14
116	34	6	35	20	64	31	1	2	3	4	4	7	13	14	7	20	20	24	14	6	6	2	7
117	19	1	33	7	65	22	2	2	2	4	4	7	6	8	5	22	21	22	8	11	6	1	7
118	48	8	75	33	61	23	1	1	2	4	5	7	20	19	9	24	20	17	25	18	16	7	9
119	21	2	87	3	74	35	1	2	3	3	4	7	11	8	2	25	24	25	30	21	18	4	14
120	31	3	70	5	68	20	1	2	2	3	1	10	12	13	6	23	26	19	21	18	15	7	9
121	4	0	0	2	46	2	1	1	4	2	1	1	0	4	0	15	10	21	0	0	0	0	0
122	12	2	23	9	73	24	2	2	2	3	3	1	2	3	7	22	25	26	10	4	4	1	4
123	16	3	11	3	63	28	2	2	3	4	3	7	5	6	5	22	21	20	8	0	1	0	2
124	18	1	51	2	77	32	2	2	2	4	3	6	3	7	8	28	24	25	25	6	12	1	7
125	29	5	47	5	71	31	1	2	4	3	3	7	15	7	7	26	22	23	18	7	8	3	11
126	21	0	15	0	73	30	2	1	2	4	4	7	8	8	5	25	25	23	5	1	2	1	6
127	26	0	73	0	76	31	2	2	1	2	1	4	8	11	7	24	25	27	21	17	17	4	14
128	26	4	61	24	56	22	1	2	1	3	1	11	9	7	10	19	18	19	20	16	13	8	4
129	16	0	84	6	72	33	1	2	2	4	3	7	5	8	3	25	25	22	25	21	18	9	11
130	33	4	53	14	61	26	1	2	2	4	3	1	13	14	6	21	23	17	18	15	7	4	9
131	13	2	36	4	66	30	1	2	4	4	4	7	2	6	5	27	20	19	14	7	7	0	8
132	22	4	54	16	66	25	1	2	3	4	3	6	12	5	5	25	18	23	20	12	13	3	6
133	24	6	44	14	76	21	2	1	2	4	3	7	6	11	7	25	26	25	16	11	4	2	11
134	28	0	66	3	55	20	2	1	3	3	3	7	13	9	6	21	17	17	18	16	12	6	14
135	30	7	7	20	37	20	2	2	2	4	2	11	12	8	10	4	18	15	3	2	1	1	0
136	27	3	62	4	66	29	2	1	3	5	5	8	6	13	8	26	22	18	21	15	10	7	9
137	13	1	27	6	69	23	1	2	2	4	4	7	6	6	1	25	24	20	7	8	8	2	2
138	44	7	95	15	80	35	1	2	3	5	4	7	14	17	13	28	26	26	34	22	19	5	15
139	17	5	29	11	67	23	2	2	2	4	2	4	5	6	6	24	23	20	12	4	5	2	6
140	31	8	48	15	58	26	2	2	3	3	3	11	8	12	11	24	13	21	18	11	5	8	6
141	20	2	67	8	63	29	2	2	2	4	3	10	8	5	7	22	21	20	22	17	14	5	9
142	22	1	66	8	71	32	1	2	3	4	4	7	11	6	5	26	22	23	23	14	13	5	11
143	22	5	43	11	68	26	2	1	3	3	1	8	10	9	3	26	24	18	16	7	8	3	9
144	7	0	61	5	53	29	2	2	3	4	3	6	2	4	1	24	12	17	23	13	12	2	11
145	28	3	39	4	78	26	1	1	4	4	4	7	10	9	9	28	26	24	15	5	10	0	9
146	28	7	46	27	54	24	2	2	3	2	2	1	8	11	9	18	17	19	17	11	9	4	5
147	18	1	48	3	63	32	2	2	3	4	4	7	5	9	4	22	21	20	11	12	11	4	10
148	41	5	66	27	70	22	1	2	2	4	2	4	15	11	15	24	25	21	22	16	9	5	14
149	36	15	28	29	31	23	2	2	3	4	3	7	12	9	15	15	10	6	2	14	7	2	3
150	31	2	24	6	67	26	1	2	2	4	2	7	15	11	5	24	20	23	10	4	4	0	6
151	36	11	60	26	59	27	1	1	2	4	2	6	8	14	14	22	21	16	20	13	12	4	11
152	7	1	59	0	58	25	2	2	2	2	2	11	1	4	2	17	24	17	25	14	6	3	11
153	32	10	57	22	72	31	2	2	2	4	3	1	13	14	5	24	25	23	22	12	10	6	7
154	24	5	82	6	74	33	1	2	2	4	3	7	9	10	5	27	25	22	31	18	17	4	12
155	21	1	46	1	73	24	2	2	4	2	2	1	12	7	2	26	23	24	18	8	9	4	7
156	19	3	52	7	65	27	2	2	2	4	4	7	6	6	7	22	22	21	16	17	6	6	7
157	30	0	76	4	71	36	1	2	2	3	3	7	14	9	7	26	24	21	28	14	15	8	11
158	28	16	29	36	53	31	1	2	1	4	6	4	11	13	4	21	17	15	10	7	4	2	6
159	29	13	66	16	31	26	1	2	3	2	2	7	14	9	6	9	14	8	20	16	12	7	11
160	37	5	65	10	61	26	2	2	2	4	5	11	8	16	13	25	20	16	23	13	13	4	12
161	48	11	66	25	64	25	1	2	5	4	3	6	19	16	13	21	24	19	23	17	13	3	10
162	18	9	39	30	37	32	2	1	3	4	3	6	4	5	9	5	18	14	6	8	12	3	10
163	18	1	47	1	67	16	1	2	2	4	4	7	7	5	6	21	23	23	17	10	10	2	8
164	34	5	65	10	70	27	2	2	3	4	4	7	18	10	6	24	24	22	27	15	10	3	10
165	27	6	50	8	54	29	2	2	1	3	1	4	13	7	7	17	21	16	15	9	14	4	8
166	27	1	14	3	71	33	2	2	3	5	4	7	9	11	7	28	19	24	6	2	3	1	2
167	14	3	57	3	75	35	1	1	3	4	4	7	3	8	3	27	24	24	19	13	11	3	11
168	19	4	59	15	61	32	2	2	2	4	1	4	9	8	2	17	25	19	26	6	14	3	10
169	44	4	81	6	71	37	2	1	2	4	4	1	15	18	11	23	24	24	25	22	17	3	14
170	31	3	48	22	50	21	1	2	2	4	3	8	14	8	9	13	18	19	20	12	10	1	5
171	30	4	55	10	64	29	1	2	2	4	4	7	10	13	7	24	21	19	13	14	13	4	11
172	20	2	57	6	59	16	1	1	3	4	5	7	7	7	6	20	20	19	20	14	10	6	7
173	30	3	42	18	69	23	1	2	2	4	3	7	11	15	4	26	22	21	16	7	9	2	8
174	21	2	37	6	44	19	2	2	2	3	1	4	8	7	6	17	16	11	13	8	5	1	10
175	37	7	48	10	55	26	2	2	2	4	2	11	17	10	10	19	20	16	17	10	9	3	9
176	26	3	44	5	75	36	1	2	3	4	3	8	13	8	5	28	24	23	12	7	15	1	9
177	49	11	47	23	70	26	2	1	2	3	2	4	19	17	13	24	23	23	19	5	12	6	5
178	13	0	27	4	73	29	1	1	3	4	3	10	6	4	3	23	25	25	8	5	3	1	10
179	23	12	58	16	66	33	2	2	4	3	3	7	3	11	9	24	21	21	21	17	12	3	5
180	10	4	77	5	82	29	2	2	3	4	4	7	1	8	1	28	26	28	29	15	16	5	12
181	18	0	52	4	76	29	2	1	2	4	4	8	6	10	2	26	27	23	23	6	12	4	7
182	12	2	44	16	71	26	1	2	2	2	2	1	7	3	2	23	25	23	18	5	13	1	7
183	28	8	70	17	56	26	1	1	2	5	3	8	18	5	5	22	20	14	17	18	14	8	13
184	47	7	32	12	34	21	2	2	2	3	3	11	18	18	11	14	10	10	13	4	8	3	4
185	47	7	54	2	63	20	1	2	2	4	3	7	19	16	12	22	22	19	22	11	10	6	5
186	11	1	42	7	75	37	2	2	1	4	3	4	6	5	0	28	23	24	21	3	4	3	11
187	27	7	26	11	68	20	2	1	2	4	3	4	9	8	10	27	20	21	8	5	6	5	2
188	32	8	47	15	57	23	2	2	2	4	3	8	12	13	7	17	21	19	16	10	9	3	9
189	42	8	75	8	68	30	1	2	2	4	4	4	18	13	11	23	24	21	27	17	15	6	10
190	32	3	45	3	65	27	2	1	2	4	4	11	14	10	8	22	22	21	16	13	6	1	9
191	28	6	48	11	61	28	1	2	2	1	2	1	9	12	7	21	23	17	13	11	9	4	11
192	25	1	20	7	72	18	2	2	2	4	3	1	9	11	5	23	27	22	4	5	5	0	6
193	33	7	69	12	67	27	1	1	2	4	4	8	13	12	8	28	20	19	28	16	9	4	12
194	17	2	38	2	75	34	2	2	3	4	3	8	9	6	2	28	24	23	9	8	10	1	10
195	19	0	65	2	69	31	2	1	4	4	3	11	11	7	1	24	22	23	27	11	13	4	10
196	10	2	49	5	74	29	2	2	2	4	3	7	4	6	0	22	24	28	20	10	7	2	10
197	22	5	71	25	47	30	2	2	2	4	2	4	3	11	8	14	22	11	29	17	10	4	11
198	35	4	63	14	59	28	1	2	4	4	3	6	22	7	6	26	18	15	27	10	10	3	13
199	12	2	17	9	60	23	1	2	2	4	2	4	4	4	4	21	20	19	6	3	2	1	5
200	25	4	19	14	57	26	2	2	3	3	3	7	11	6	8	24	18	15	7	2	2	1	7
201	14	3	38	7	68	27	2	2	3	4	2	7	3	4	7	23	23	22	5	13	8	3	9
202	25	4	30	11	68	33	2	2	2	4	2	4	11	8	6	26	20	22	10	5	5	3	7
203	29	3	70	10	72	36	1	2	3	4	2	1	17	8	4	27	24	21	25	15	16	4	10
204	41	10	84	35	65	28	2	2	2	3	3	6	15	17	9	25	22	18	29	20	14	9	12
205	31	17	28	30	57	20	1	2	3	2	2	10	13	11	7	23	13	21	13	1	6	3	5
206	22	5	61	27	32	30	1	2	3	3	1	1	6	8	8	12	12	8	17	13	14	6	11
207	22	2	16	5	64	27	2	2	3	4	4	7	5	5	12	26	19	19	4	3	3	1	5
208	22	3	67	12	69	33	2	2	2	3	3	11	10	5	7	25	27	17	29	14	10	3	11
209	24	2	12	13	34	17	2	2	2	4	3	7	10	9	5	15	10	9	7	2	1	1	1
210	28	7	51	13	55	25	1	2	4	4	3	7	12	8	8	22	17	16	20	8	10	5	8
211	27	1	56	4	56	24	2	2	2	4	2	4	16	6	5	20	18	18	19	13	10	5	9
212	40	7	70	7	67	26	1	2	2	4	3	7	12	14	14	22	23	22	27	17	9	5	12
213	21	0	11	2	58	27	2	2	3	4	3	7	7	10	4	24	18	16	2	3	0	2	4
214	49	13	91	13	67	24	1	2	2	2	2	7	17	17	15	23	24	20	32	20	20	9	10
215	26	1	21	1	63	10	2	2	4	4	3	6	12	11	3	21	21	21	7	5	4	2	3
216	24	1	7	4	41	24	2	1	2	4	3	11	7	14	3	8	21	12	1	1	3	0	2
217	38	5	83	9	70	30	1	1	3	4	4	7	18	12	8	23	27	20	26	22	19	7	9
218	15	0	61	1	68	31	1	2	3	4	4	7	5	6	4	24	24	20	20	13	13	4	11
219	24	1	46	6	59	29	2	2	1	4	3	4	10	7	7	23	19	17	11	10	13	3	9
220	15	0	40	0	72	24	2	2	2	4	3	7	6	7	2	24	24	24	14	9	7	3	7
221	14	1	80	8	69	34	2	2	4	4	2	7	7	4	3	23	24	22	27	18	14	10	11
222	42	5	58	7	66	23	2	1	3	4	4	7	17	14	11	24	22	20	24	12	9	3	10
223	27	5	31	7	68	21	2	2	2	4	3	11	15	7	5	24	23	21	9	7	4	3	8
224	19	3	49	7	67	14	2	2	4	4	3	6	8	6	5	22	23	22	17	12	9	4	7
225	23	0	34	8	72	32	2	2	3	4	3	8	9	8	6	26	25	21	8	4	7	1	14
226	20	9	38	7	60	27	2	1	2	5	3	7	5	10	5	23	19	18	8	11	6	5	8
227	18	3	58	4	70	33	1	2	4	5	4	7	9	5	4	26	23	21	22	7	12	4	13
228	35	3	81	7	78	33	2	2	3	4	3	7	19	11	5	27	25	26	28	17	17	5	14
229	45	8	66	30	54	24	2	2	2	4	3	7	17	14	14	19	15	20	23	17	12	6	8
230	16	2	10	2	51	31	2	2	2	3	4	7	10	6	0	19	19	13	2	2	2	1	3
231	30	6	62	27	61	29	1	2	2	4	3	4	9	17	4	24	17	20	29	8	8	3	14
232	17	17	18	41	38	8	2	2	2	3	2	10	4	3	10	13	11	14	7	3	4	1	3
233	16	3	27	14	62	23	2	2	2	4	2	7	6	3	7	25	18	19	5	3	9	3	7
234	52	7	63	7	59	35	1	1	2	4	4	8	18	23	11	22	21	16	23	15	11	4	10
235	33	10	39	16	55	20	2	2	2	4	4	7	12	11	10	21	19	15	13	7	6	4	9
236	29	2	50	9	63	25	1	1	3	5	5	7	9	13	7	23	19	21	21	10	11	3	5
237	33	6	59	17	59	23	2	1	3	4	3	7	10	14	9	18	22	19	15	19	11	4	10
238	41	5	68	8	61	29	2	2	3	4	3	7	17	13	11	21	19	21	24	19	12	2	11
239	16	4	45	10	62	33	1	2	2	3	2	4	3	8	5	22	20	20	15	7	8	5	10
240	9	3	53	9	75	28	2	1	2	4	2	7	5	4	0	26	25	24	19	12	11	3	8
241	15	2	66	4	68	32	2	2	2	4	4	7	5	6	4	27	22	19	23	14	14	4	11
242	18	4	8	6	62	27	2	1	1	3	3	4	6	6	6	28	17	17	2	1	1	1	3
243	33	6	29	12	56	15	1	1	2	4	3	1	12	13	8	18	19	19	9	7	6	2	5
244	19	5	83	12	71	28	2	1	2	4	4	8	4	8	7	27	23	21	29	21	15	4	14
245	13	0	75	0	60	29	1	2	3	3	4	7	5	5	3	20	19	21	24	19	15	7	10
246	37	4	50	19	45	25	2	2	4	3	3	1	16	13	8	24	13	8	12	12	9	3	14
247	26	7	51	15	72	30	2	2	4	2	2	1	9	11	6	27	21	24	20	8	12	1	10
248	24	1	20	22	50	13	2	2	2	3	3	8	9	9	6	15	18	17	7	4	4	2	3
249	31	6	27	17	71	24	2	2	3	4	3	7	14	10	7	24	24	23	6	9	3	1	8
250	13	3	8	8	62	28	1	1	3	4	3	1	8	3	2	21	22	19	4	1	1	0	2
251	15	8	60	4	65	19	2	1	3	4	4	8	7	8	0	22	22	21	26	12	11	5	6
252	30	4	56	16	63	24	2	1	2	4	4	8	10	9	11	23	19	21	20	14	8	5	9
253	28	12	48	22	48	13	2	2	2	3	3	11	12	8	8	11	21	16	21	8	8	1	10
254	33	3	85	11	73	30	1	2	3	4	5	7	18	7	8	28	23	22	27	22	17	5	14
255	35	8	26	23	55	23	1	1	3	3	2	7	15	9	11	22	18	15	6	7	6	1	6
256	47	8	50	34	66	21	2	2	4	4	4	7	18	14	15	23	22	21	16	12	11	7	4
257	30	3	69	9	73	33	2	1	3	4	4	7	9	13	8	25	24	24	26	12	14	4	13
258	47	9	48	28	52	19	2	1	2	4	2	8	15	19	13	18	17	17	16	12	11	3	6
259	24	7	9	25	47	17	2	2	1	4	4	4	6	12	6	15	16	16	4	2	2	0	1
260	29	9	17	15	50	17	2	2	2	5	3	4	11	10	8	15	19	16	8	2	1	5	1
261	15	0	67	1	73	36	1	1	2	4	3	8	8	2	5	27	23	23	30	14	12	4	7
262	16	2	19	11	79	33	2	1	3	3	3	1	5	6	5	28	24	27	4	4	5	2	4
263	25	4	70	13	48	33	1	2	3	4	3	7	6	12	7	17	17	14	26	14	13	4	13
264	7	2	76	7	74	36	2	1	3	4	3	8	3	2	2	25	25	24	28	21	14	4	9
265	17	3	77	8	71	30	2	2	2	4	4	7	8	8	1	24	24	23	27	18	13	4	15
266	40	5	50	22	61	22	2	2	2	4	2	4	16	16	8	20	21	20	18	12	9	2	9
267	23	5	78	5	79	31	1	1	4	3	3	7	13	6	4	27	26	26	28	19	16	5	10
268	30	7	49	13	68	20	1	1	2	4	2	4	12	10	8	19	24	25	15	12	9	4	9
269	46	14	78	28	25	22	2	2	2	4	3	5	18	13	15	7	9	9	17	23	14	10	14
270	8	0	30	2	76	25	1	1	3	4	3	7	4	3	1	28	24	24	10	6	4	1	9
271	39	4	56	8	60	25	2	1	3	4	2	8	18	14	7	20	18	22	21	16	9	3	7
272	26	4	73	8	70	27	1	2	2	4	2	4	6	12	8	27	22	21	27	15	13	4	14
273	49	7	77	24	60	28	1	2	3	4	4	7	13	22	14	22	17	21	27	16	17	5	12
274	28	7	76	19	60	27	2	1	3	4	4	6	10	11	7	20	20	20	25	18	16	6	11
275	27	2	85	10	72	33	2	1	2	4	3	7	9	11	7	20	26	26	28	18	18	7	14
276	39	7	75	4	66	28	2	2	3	4	3	7	15	14	10	22	23	21	28	18	14	4	11
277	30	2	64	2	66	23	1	1	1	2	2	4	12	11	7	23	20	23	23	12	13	8	8
278	24	6	73	11	65	27	2	2	2	4	2	4	8	8	8	19	24	22	24	18	16	6	9
279	30	3	56	6	69	28	2	2	2	4	4	7	13	12	5	23	24	22	21	12	10	4	9
280	19	2	33	7	42	20	2	2	5	4	3	8	5	8	6	21	11	10	11	6	5	1	10
281	12	3	78	6	66	28	2	2	2	3	4	4	3	7	2	17	25	24	28	20	16	4	10
282	28	7	20	41	55	19	2	2	2	4	2	4	14	6	8	17	20	18	8	4	3	2	3
283	35	4	46	5	75	29	1	2	2	5	2	4	16	13	6	28	24	23	19	9	7	2	9
284	18	2	13	1	57	25	1	1	2	4	2	4	11	5	2	21	19	17	5	1	2	1	4
285	23	3	48	22	64	22	2	2	3	2	2	10	6	10	7	27	20	17	19	9	9	0	11
286	24	1	60	15	57	27	1	2	2	4	3	4	9	7	8	21	17	19	20	13	11	7	9
287	15	0	17	0	78	24	1	1	3	5	2	7	5	9	1	26	27	25	8	0	1	3	5
288	38	9	39	35	66	23	2	1	2	4	1	4	13	11	14	23	22	21	15	9	7	3	5
289	32	7	22	29	51	22	2	1	3	4	3	8	10	12	10	21	18	12	9	6	2	0	5
290	21	7	67	19	62	30	1	2	2	4	3	4	1	10	10	16	25	21	24	15	12	5	11
291	25	7	65	1	54	33	2	1	2	4	2	4	9	8	8	9	23	22	25	13	14	3	10
292	25	4	70	10	72	33	1	2	1	4	2	4	5	13	7	26	23	23	27	12	15	5	11
293	21	5	18	19	41	12	2	2	1	3	1	4	10	5	6	10	17	14	9	4	3	0	2
294	27	6	31	8	61	17	1	2	2	4	3	7	14	5	8	23	19	19	11	7	5	2	6
295	26	7	38	24	55	17	2	2	2	4	4	7	8	9	9	18	17	20	10	13	8	2	5
296	16	4	30	10	60	26	2	2	3	4	2	7	5	8	3	20	18	22	12	5	4	4	5
297	17	3	52	9	67	28	2	2	2	4	1	4	5	6	6	21	25	21	19	11	8	3	11
298	17	3	13	15	52	20	1	2	2	4	2	7	6	6	5	14	17	21	4	3	3	2	1
299	34	6	64	34	34	30	2	2	2	4	1	4	16	13	5	9	18	7	23	12	16	4	9
300	12	6	13	16	62	18	2	1	2	3	4	8	11	1	0	15	23	24	0	2	2	2	7
301	19	2	31	9	55	32	1	2	2	3	1	4	11	2	6	16	22	17	19	7	2	1	2
302	29	6	85	13	68	35	2	2	3	4	3	8	8	15	6	26	21	21	28	22	16	5	14
303	36	8	47	24	44	25	1	1	3	4	2	1	13	12	11	15	13	16	19	11	8	3	6
304	43	5	78	15	73	34	1	2	3	5	3	8	16	15	12	23	24	26	24	19	17	5	13
305	20	5	71	46	30	34	1	2	3	4	3	6	8	9	3	6	11	13	23	15	16	5	12
306	19	4	54	13	64	20	2	2	2	4	2	4	6	9	4	25	25	14	16	14	10	4	10
307	46	12	20	23	29	27	1	2	4	2	1	1	20	15	11	5	12	12	4	6	3	2	5
308	11	2	43	11	62	15	2	2	2	3	2	11	5	1	5	21	24	17	20	8	3	1	11
309	30	6	51	27	64	24	2	1	2	4	5	4	8	10	12	22	23	19	17	10	10	4	10
310	19	0	26	0	71	22	2	1	2	4	3	11	8	7	4	23	24	24	11	2	3	2	8
311	44	7	50	34	53	21	2	1	2	3	1	1	17	18	9	19	16	18	17	14	8	4	7
312	21	5	42	13	73	25	2	1	2	5	4	4	8	10	3	27	22	24	10	8	9	4	11
313	31	3	65	7	61	30	2	1	1	4	4	4	13	13	5	21	20	20	23	19	11	7	5
314	26	6	63	25	70	21	2	2	3	3	3	7	7	10	9	25	22	23	25	11	12	6	9
315	23	7	71	0	74	35	1	2	2	4	1	4	10	10	3	25	25	24	24	16	17	3	11
316	32	9	39	18	50	27	2	1	2	3	1	4	12	9	11	12	21	17	14	8	8	1	8
317	33	8	39	30	68	23	2	1	2	4	2	10	9	13	11	27	23	18	15	2	5	4	13
318	16	5	16	20	52	12	2	2	2	3	1	11	10	4	2	11	22	19	4	0	4	1	7
319	31	5	52	17	64	19	2	1	2	3	2	4	11	13	7	24	22	18	21	10	8	4	9
320	20	3	43	11	62	23	2	2	2	4	2	11	3	11	6	25	20	17	19	8	9	3	4
321	30	5	62	21	62	29	2	2	2	4	2	4	11	7	12	21	19	22	24	13	9	8	8
322	14	4	79	10	71	33	2	2	2	3	3	11	2	7	5	25	23	23	27	19	18	4	11
323	30	2	63	7	60	32	2	1	2	4	3	7	10	14	6	21	20	19	17	18	9	5	14
324	15	2	44	6	71	28	2	1	2	4	3	4	6	7	2	27	20	24	12	9	9	3	11
325	21	4	46	7	61	27	2	2	2	4	2	4	3	10	8	19	19	23	20	7	6	4	9
326	32	6	14	24	48	20	1	2	2	4	1	4	15	10	7	17	17	14	5	3	2	1	3
327	28	12	57	31	54	20	2	1	2	4	4	7	8	9	11	18	17	19	18	15	11	2	11
328	18	6	12	13	71	28	1	1	2	4	2	10	5	9	4	27	22	22	1	4	1	2	4
329	17	4	36	9	66	31	2	2	2	3	3	1	8	6	3	27	17	22	8	10	12	0	6
330	10	0	34	3	61	25	2	2	1	4	1	4	3	7	0	21	23	17	10	5	7	2	10
331	32	8	21	30	57	21	2	2	3	4	1	11	7	14	11	17	20	20	7	5	4	2	3
332	20	6	22	21	53	19	2	2	2	4	2	4	9	6	5	18	18	17	8	3	5	1	5
333	32	1	70	0	76	32	2	1	3	4	3	7	18	12	2	26	25	25	23	16	15	4	12
334	24	6	57	11	75	26	1	2	4	3	3	1	13	8	3	25	23	27	23	10	10	4	10
335	24	8	44	28	61	28	2	1	3	4	2	7	8	8	8	23	20	18	21	6	6	2	9
336	35	7	33	11	57	25	1	1	2	2	2	1	12	14	9	20	16	21	9	7	8	0	9
337	26	7	25	7	63	23	1	2	3	3	2	1	10	9	7	18	22	23	9	6	2	2	6
338	27	5	51	14	68	24	1	2	3	5	2	8	11	10	6	25	21	22	14	14	10	3	10
339	20	1	82	6	65	27	1	2	2	4	2	7	5	10	5	24	20	21	30	18	17	5	12
340	20	0	71	3	73	32	2	2	2	4	4	8	4	14	2	22	27	24	22	17	14	7	11
341	37	7	40	15	55	22	1	1	2	5	4	4	15	11	11	21	18	16	7	14	6	4	9
342	26	3	76	12	67	33	2	2	2	4	5	4	11	9	6	23	25	19	28	20	15	4	9
343	21	3	65	12	65	27	2	1	4	4	4	6	8	8	5	23	21	21	17	16	13	7	12
344	31	4	11	4	56	13	2	1	2	3	3	11	10	16	5	12	21	23	4	2	1	1	3
345	22	5	22	13	55	27	2	2	2	4	4	10	8	8	6	18	19	18	5	6	7	1	3
346	28	0	87	0	75	33	1	1	4	5	3	6	10	11	7	26	26	23	31	20	18	4	14
347	20	8	21	15	36	26	1	2	2	4	3	7	5	7	8	15	15	6	3	6	7	2	3
348	28	6	65	19	55	31	2	2	2	4	3	4	10	11	7	11	24	20	19	17	13	4	12
349	35	3	49	17	67	30	1	1	2	4	2	4	16	11	8	25	24	18	18	9	11	6	5
350	35	8	47	24	56	24	2	1	2	2	2	10	15	10	10	21	17	18	15	8	13	8	3
351	26	9	52	20	45	25	1	2	2	4	2	2	10	14	2	13	19	13	14	15	13	4	6
352	17	3	1	1	58	21	1	2	3	4	2	1	7	7	3	20	20	18	1	0	0	0	0
353	25	2	21	20	30	25	2	1	2	2	2	1	7	14	4	7	9	14	6	6	1	2	6
354	28	5	45	7	65	27	2	2	1	4	2	4	11	9	8	21	23	21	19	8	7	2	9
355	0	0	3	0	54	20	2	1	1	2	3	1	0	0	0	16	18	20	1	0	0	0	2
356	33	12	56	27	52	27	1	2	2	4	4	7	9	14	10	20	16	16	20	8	11	6	11
357	16	2	23	22	49	23	1	1	3	4	2	8	8	3	5	19	14	16	8	2	5	2	6
358	26	3	62	11	70	23	2	1	2	4	3	8	12	8	6	25	25	20	19	14	13	4	12
359	29	8	57	25	59	24	2	1	2	4	2	1	8	13	8	16	22	21	25	8	10	6	8
360	52	15	37	45	62	12	2	2	4	3	3	7	19	18	15	21	19	22	14	9	3	4	7
361	22	3	65	11	71	26	2	2	1	4	3	4	11	8	3	25	25	21	26	10	15	4	10
362	33	12	62	40	69	31	2	2	2	5	2	4	11	8	14	24	24	21	26	9	13	4	10
363	37	6	66	19	61	19	1	2	3	2	2	1	15	14	8	23	19	19	25	12	14	2	13
364	24	6	34	17	57	12	2	1	2	4	2	4	11	8	5	24	14	19	14	7	6	2	5
365	23	3	67	22	57	25	2	1	2	2	1	4	4	10	9	15	22	20	24	19	11	4	9
366	33	5	36	6	66	22	2	1	2	4	3	1	14	7	12	23	23	20	6	10	6	4	10
367	14	3	54	55	67	31	2	2	3	3	4	7	6	7	1	28	18	21	22	8	10	4	10
368	30	2	85	9	75	32	2	2	3	4	2	11	10	15	5	26	24	25	29	21	18	8	9
369	20	6	24	14	30	13	2	2	2	3	1	11	6	6	8	9	10	11	8	7	3	3	3
370	18	5	56	9	63	32	2	1	2	4	3	5	4	10	4	21	17	25	14	13	14	3	12
371	25	4	61	6	66	30	2	2	2	4	3	11	6	13	6	24	21	21	19	13	14	3	12
372	11	0	35	1	70	37	2	2	2	1	2	1	4	5	2	24	23	23	12	7	5	5	6
373	23	4	19	7	71	4	2	1	2	3	1	4	8	4	11	24	25	22	7	6	0	1	5
374	31	4	27	30	43	28	1	1	3	4	3	8	15	8	8	18	13	12	10	6	9	1	1
375	17	11	25	29	50	18	2	1	2	4	3	4	2	9	6	17	17	16	11	2	6	1	5
376	13	2	15	0	55	35	1	2	1	4	1	4	5	8	0	15	20	20	5	1	2	0	7
377	34	2	23	18	73	19	2	1	3	4	3	7	15	10	9	27	24	22	8	5	3	1	6
378	38	14	59	51	32	22	2	2	2	4	2	4	14	12	12	6	13	13	26	10	13	4	6
379	14	3	13	4	65	27	2	1	2	5	2	4	3	9	2	21	24	20	2	5	2	0	4
380	36	6	29	8	65	23	1	2	4	4	4	7	15	12	9	25	20	20	2	9	6	4	8
381	17	4	27	16	33	22	2	2	1	4	2	2	5	6	6	15	9	9	7	8	3	2	7
382	52	9	82	12	68	36	1	2	4	3	3	7	17	19	16	24	20	24	27	20	17	8	10
383	33	6	24	11	54	29	1	2	2	3	3	1	11	14	8	22	15	17	8	3	3	0	10
384	24	4	70	10	73	35	1	2	3	4	2	6	10	12	2	25	25	23	24	16	14	3	13
385	27	6	67	21	57	27	1	2	3	3	3	7	9	11	7	25	16	16	19	22	11	3	12
386	37	4	64	3	75	27	2	2	2	4	3	11	17	9	11	26	22	27	22	9	15	4	14
387	43	10	56	33	50	22	1	1	3	4	4	7	21	13	9	23	9	18	17	14	8	9	8
388	1	0	21	2	79	35	2	1	3	3	2	7	0	1	0	28	26	25	6	1	5	0	9
389	26	9	43	17	53	18	2	2	2	3	2	6	11	9	6	22	14	17	11	10	5	4	13
390	20	3	44	18	42	26	2	2	2	2	3	10	10	5	5	17	13	12	16	9	9	3	7
391	28	8	71	21	75	32	2	2	2	4	3	7	4	12	12	25	26	24	22	18	17	4	10
392	19	4	56	8	59	25	1	2	2	4	3	4	7	8	4	20	16	23	19	14	10	2	11
393	26	6	71	8	67	23	1	2	3	5	4	7	9	11	6	24	20	23	24	18	16	3	10
394	30	2	50	7	64	24	2	2	3	3	3	5	11	10	9	24	18	22	19	9	12	2	8
395	34	9	76	13	74	26	1	1	2	3	2	7	14	11	9	25	25	24	25	20	15	6	10
396	25	9	60	9	59	28	2	2	4	3	4	7	11	5	9	20	22	17	19	15	9	3	14
397	10	0	29	0	57	30	1	2	2	4	1	4	3	6	1	18	22	17	11	3	6	1	8
398	29	6	54	11	73	29	2	2	1	3	2	4	8	15	6	26	27	20	17	12	13	3	9
399	22	1	44	11	72	27	1	2	3	3	2	1	10	8	4	23	27	22	16	9	9	2	8
400	11	3	91	8	78	35	2	2	3	4	4	7	3	5	3	25	26	27	31	24	17	5	14
401	20	3	66	6	53	25	1	1	1	4	1	4	6	12	2	21	15	17	27	13	10	5	11
402	17	3	16	10	55	21	2	1	2	4	3	4	8	6	3	28	11	16	6	0	2	0	8
403	30	0	0	0	68	34	1	1	3	2	2	11	21	6	3	24	24	20	0	0	0	0	0
404	38	6	54	9	79	32	2	2	2	4	4	4	17	11	10	28	24	27	17	16	5	1	15
405	12	2	33	10	61	24	1	1	2	3	2	5	3	8	1	19	21	21	11	6	4	4	8
406	7	3	11	7	62	28	2	1	2	4	3	8	3	2	2	22	20	20	3	2	3	1	2
407	39	4	50	15	48	25	2	1	2	4	3	7	14	15	10	16	17	15	15	10	12	6	7
408	27	4	51	10	64	32	2	2	4	4	5	7	16	6	5	25	17	22	17	13	8	3	10
409	22	6	22	13	56	14	1	2	2	4	2	7	4	9	9	20	20	16	10	4	2	4	2
410	21	3	35	9	71	31	1	2	2	4	3	7	10	6	5	25	24	22	16	7	3	0	9
411	22	0	52	0	69	25	1	2	2	4	3	7	10	6	6	25	21	23	21	12	9	2	8
412	43	20	14	52	34	12	2	2	2	3	1	5	14	17	12	16	8	10	6	2	1	0	5
413	26	4	43	2	66	26	1	2	1	4	2	4	10	10	6	23	21	22	15	11	7	2	8
414	40	12	65	21	38	23	1	1	4	3	4	8	10	15	15	13	8	17	20	21	13	1	10
415	31	3	27	6	68	23	2	2	2	4	5	7	10	12	9	23	21	24	9	5	5	2	6
416	38	7	61	34	58	25	2	1	3	2	2	7	19	9	10	19	20	19	21	9	13	9	9
417	17	0	19	0	71	27	2	1	2	4	4	7	5	7	5	24	23	24	8	2	3	1	5
418	30	4	48	11	72	27	1	1	2	4	4	1	8	13	9	28	23	21	23	8	6	1	10
419	16	1	81	0	65	29	1	2	2	4	3	8	6	6	4	25	18	22	30	20	15	4	12
420	21	10	48	27	28	24	2	2	3	1	3	11	8	4	9	15	5	8	9	14	11	0	14
421	51	14	71	31	58	31	2	1	3	4	4	8	16	22	13	20	18	20	18	16	17	8	12
422	12	1	78	5	72	33	1	2	2	4	5	7	4	7	1	23	28	21	28	19	15	3	13
423	25	1	26	9	61	29	1	2	2	4	4	8	7	12	6	21	20	20	6	6	7	1	6
424	27	4	47	9	61	27	2	2	2	3	2	10	13	8	6	22	19	20	16	10	9	2	10
425	50	10	75	22	51	23	1	1	3	3	3	7	19	19	12	14	18	19	25	19	12	9	10
426	25	5	61	19	59	22	1	1	3	3	3	10	11	8	6	16	20	23	19	14	14	6	8
427	16	2	69	9	57	28	1	2	2	3	4	6	4	8	4	18	17	22	27	16	13	2	11
428	14	2	50	0	62	16	1	2	4	2	2	8	2	5	7	26	17	19	20	8	12	2	8
429	22	3	20	11	60	31	2	2	3	4	4	8	10	4	8	23	18	19	4	5	6	2	3
430	20	2	72	3	78	33	1	2	3	3	3	7	8	8	4	28	25	25	25	16	15	4	12
431	34	5	65	12	65	26	1	2	3	4	3	7	12	13	9	22	21	22	26	16	10	4	9
432	26	9	19	25	45	13	2	2	2	2	3	11	5	10	11	18	9	18	8	2	4	0	5
433	21	1	54	9	70	27	2	2	3	4	4	7	8	9	4	26	21	23	17	10	14	3	10
434	30	5	39	18	64	23	1	1	2	3	2	7	9	16	5	24	19	21	16	5	8	2	8
435	20	2	46	1	70	29	1	1	2	4	5	4	12	7	1	25	23	22	20	9	11	1	5
436	12	2	51	9	73	25	2	1	2	4	3	4	4	4	4	25	27	21	18	13	6	8	6
437	17	4	41	6	58	25	1	2	3	4	4	11	4	7	6	19	23	16	12	11	9	1	8
438	15	13	18	15	68	33	1	2	3	4	3	7	4	4	7	23	24	21	5	3	4	3	3
439	27	4	44	17	45	25	2	2	2	4	2	4	8	11	8	16	12	17	13	9	10	3	9
440	27	6	53	15	61	24	1	2	2	4	3	5	7	11	9	24	21	16	16	11	13	4	9
441	25	0	31	6	60	22	2	2	2	3	3	8	12	9	4	23	20	17	12	5	6	3	5
442	38	8	73	17	69	31	1	1	2	4	4	6	17	13	8	23	23	23	24	18	13	4	14
443	46	9	71	19	64	30	2	2	2	4	4	6	16	18	12	25	21	18	22	17	14	4	14
444	24	4	56	11	68	27	2	1	2	4	4	7	8	8	8	24	21	23	19	12	10	4	11
445	12	0	5	3	68	31	1	2	2	4	2	7	4	5	3	23	24	21	3	0	0	0	2
446	23	11	27	25	27	35	2	2	2	3	3	1	3	11	9	9	9	9	7	5	8	2	5
447	7	2	44	7	61	23	2	2	2	2	2	10	3	1	3	23	22	16	17	7	10	3	7
448	18	1	21	6	45	21	2	2	2	3	2	10	9	4	5	7	21	17	5	6	2	1	7
449	27	6	18	9	69	26	2	2	2	4	5	11	9	10	8	22	23	24	11	0	2	1	4
450	19	2	44	6	66	31	2	2	3	4	4	7	7	7	5	23	20	23	15	7	10	4	8
451	22	0	48	16	60	15	1	2	2	4	3	7	8	8	6	18	20	22	20	10	10	3	5
452	20	6	69	3	69	21	2	2	5	2	2	5	9	5	6	27	23	19	26	15	14	5	9
453	20	3	92	9	74	31	1	2	3	3	2	7	10	5	5	27	24	23	30	22	17	9	14
454	28	5	28	29	58	23	2	2	2	4	2	11	10	8	10	16	21	21	9	3	4	5	7
455	5	0	19	1	75	26	2	1	3	4	4	6	1	1	3	23	27	25	5	1	2	2	9
456	12	1	87	0	76	36	2	2	2	3	3	7	4	3	5	26	24	26	31	23	18	5	10
457	24	5	44	8	73	24	2	1	2	4	4	8	9	11	4	23	26	24	18	9	8	3	6
458	49	9	69	28	71	22	2	1	3	5	4	8	20	13	16	23	26	22	24	16	15	6	8
459	33	0	91	3	71	35	2	2	2	3	4	10	11	16	6	24	24	23	31	23	17	8	12
460	19	3	32	7	62	21	2	2	4	4	3	6	4	9	6	21	22	19	13	3	5	2	9
461	39	7	75	16	42	27	2	2	3	4	4	7	17	13	9	12	14	16	27	19	12	8	9
462	32	6	75	7	66	30	1	1	2	3	3	7	12	13	7	23	22	21	28	17	15	4	11
463	30	0	78	0	78	33	1	1	2	4	3	8	16	9	5	27	25	26	27	21	16	3	11
464	13	0	17	3	65	39	1	1	2	3	3	7	12	0	1	25	19	21	1	10	3	0	3
465	35	8	66	24	67	27	1	1	1	2	1	4	26	3	6	16	27	24	27	13	18	1	7
466	30	6	56	22	55	27	1	2	2	4	3	7	9	13	8	18	17	20	18	14	17	2	5
467	59	10	62	29	63	23	2	1	3	4	4	6	20	24	15	24	21	18	21	12	14	6	9
468	31	10	68	15	56	35	1	2	4	4	3	7	10	11	10	24	15	17	24	16	13	4	11
469	43	2	44	16	53	20	1	2	2	4	1	4	15	15	13	19	19	15	17	7	8	5	7
470	27	4	63	9	69	29	1	2	4	2	4	7	13	10	4	25	22	22	19	17	11	6	10
471	31	3	56	13	57	21	2	2	3	4	4	7	12	11	8	26	15	16	17	13	12	6	8
472	41	2	53	2	75	38	1	1	4	4	3	7	19	11	11	19	28	28	25	7	2	5	14
473	30	9	68	17	72	31	1	2	4	3	2	7	12	10	8	27	25	20	27	11	14	5	11
474	19	3	87	11	71	35	1	2	3	4	4	7	6	8	5	24	25	22	28	22	18	8	11
475	20	6	47	16	71	24	1	1	2	4	2	1	5	7	8	20	27	24	16	11	8	3	9
476	16	3	24	8	59	24	1	2	3	4	2	7	5	7	4	26	14	19	7	6	4	0	7
477	23	3	52	10	57	29	1	2	2	4	2	1	10	11	2	19	20	18	19	7	12	4	10
478	22	2	76	4	67	30	1	1	2	4	3	11	9	6	7	19	26	22	24	22	13	3	14
479	19	2	34	7	67	26	1	1	2	4	4	8	8	4	7	25	22	20	10	7	6	3	8
480	24	0	10	9	58	23	1	2	3	3	3	1	12	6	6	21	18	19	5	1	1	0	3
481	31	9	44	28	54	20	1	2	2	4	3	7	11	12	8	19	17	18	16	10	8	4	6
482	45	12	53	33	49	23	1	1	3	4	4	7	16	21	8	15	15	19	12	15	12	8	6
483	22	9	44	23	57	18	1	2	3	4	3	7	5	5	12	22	18	17	16	10	7	3	8
484	7	2	66	2	64	23	1	2	2	4	3	4	2	4	1	23	22	19	22	17	10	6	11
485	29	7	43	25	56	19	1	2	1	4	4	4	13	13	3	18	18	20	11	9	11	6	6
486	18	5	55	23	55	27	1	1	2	4	2	7	7	7	4	18	16	21	15	11	14	5	10
487	24	4	37	16	64	18	1	1	2	4	3	4	10	9	5	21	22	21	11	10	7	4	5
488	36	7	73	1	72	32	2	1	3	4	4	7	14	14	8	24	24	24	28	15	15	4	11
489	23	6	90	6	72	36	1	1	3	3	4	7	15	6	2	25	24	23	31	22	16	9	12
490	0	1	25	4	78	33	1	2	3	5	4	7	0	0	0	27	24	27	7	5	7	2	4
491	39	9	61	20	63	19	1	2	3	4	3	1	10	14	15	25	23	15	28	8	8	5	12
492	36	5	40	16	56	23	1	1	2	4	2	5	16	10	10	16	20	20	14	11	6	3	6
493	24	1	57	9	63	26	1	1	2	4	3	4	11	8	5	25	22	16	22	11	8	4	12
494	21	4	13	25	56	18	2	1	3	3	2	7	4	8	9	21	19	16	5	3	2	1	2
495	43	6	41	8	60	26	1	1	3	4	4	7	15	14	14	23	18	19	13	10	8	3	7
496	22	2	26	5	75	31	1	2	2	4	4	11	13	5	4	24	26	25	8	6	6	2	4
497	21	3	47	27	52	28	1	1	2	3	2	11	6	12	3	10	21	21	19	7	9	4	8
498	56	10	65	32	49	26	1	2	3	4	2	8	21	21	14	19	15	15	20	17	14	5	9
499	14	7	12	16	56	20	1	1	3	2	2	1	5	4	5	21	17	18	3	1	4	1	3
500	17	4	17	6	52	26	1	2	3	3	3	11	7	7	3	20	13	19	8	1	4	1	3
501	27	6	68	12	64	30	1	2	2	4	2	1	12	8	7	26	17	21	22	18	16	2	10
502	18	3	23	8	39	35	1	2	2	4	3	4	4	9	5	5	17	17	7	2	4	4	6
503	26	5	51	15	50	24	1	2	3	2	1	1	13	7	6	21	21	8	24	11	2	6	8
504	17	1	70	7	69	22	1	2	2	4	3	4	13	3	1	25	22	22	26	15	15	4	10
505	38	4	34	15	42	16	1	1	2	4	2	4	18	11	9	14	14	14	13	7	8	2	4
506	19	6	70	19	69	28	1	2	2	4	3	7	7	9	3	24	23	22	25	17	15	4	9
507	13	2	24	4	71	36	1	2	2	2	3	7	10	2	1	26	24	21	8	8	6	0	2
508	30	6	13	28	41	15	1	1	2	3	2	11	8	9	13	9	17	15	4	2	4	1	2
509	29	11	34	20	33	27	1	2	4	5	3	5	11	8	10	9	16	8	8	13	8	2	3
510	23	4	47	13	59	33	1	2	4	3	2	11	7	10	6	24	20	15	13	11	14	3	6
511	16	2	54	8	73	26	1	2	3	4	3	7	5	6	5	26	23	24	22	9	9	4	10
512	15	0	29	0	76	34	2	1	3	4	4	7	7	5	3	28	24	24	11	6	5	2	5
513	15	1	90	5	77	35	2	1	3	4	4	7	5	5	5	28	24	25	33	20	18	5	14
514	23	4	50	6	51	16	2	1	2	4	2	6	8	11	4	13	21	17	13	12	11	4	10
515	15	1	40	4	73	31	1	1	3	4	5	7	7	5	3	26	23	24	14	10	6	2	8
516	31	3	49	5	66	32	2	2	2	4	3	6	11	14	6	23	22	21	18	11	11	4	5
517	10	1	73	5	77	32	2	2	3	4	4	7	3	3	4	28	24	25	32	11	15	4	11
518	29	3	40	14	75	31	1	2	3	4	3	8	9	11	9	23	27	25	13	10	8	3	6
519	41	6	70	26	50	31	1	2	3	4	3	7	18	14	9	15	17	18	28	14	12	7	9
520	32	9	45	15	55	26	2	2	2	4	3	7	8	14	10	14	20	21	11	11	11	2	10
521	26	8	30	29	62	19	2	2	2	4	2	11	3	13	10	20	24	18	11	6	2	1	10
522	35	2	44	9	63	28	1	2	3	4	3	6	18	10	7	21	19	23	14	12	11	3	4
523	32	14	60	28	66	31	1	1	3	4	5	7	17	9	6	18	22	26	19	18	10	1	12
524	24	5	58	10	76	32	2	2	3	4	4	7	14	7	3	26	26	24	25	10	11	2	10
525	42	8	80	19	71	32	1	2	2	4	4	7	16	18	8	24	25	22	26	20	15	7	12
526	27	4	66	11	72	31	2	2	3	4	3	8	11	9	7	26	24	22	21	17	13	4	11
527	16	0	36	1	79	34	1	2	3	5	3	7	12	2	2	26	27	26	15	9	7	2	3
528	30	1	74	5	71	32	2	2	2	4	3	6	17	8	5	26	25	20	24	17	17	5	11
529	32	7	76	13	70	27	1	1	2	4	4	7	16	10	6	26	21	23	29	16	15	5	11
530	26	0	71	0	79	33	1	1	3	4	3	7	19	5	2	26	27	26	23	18	14	7	9
531	43	7	61	10	62	26	1	2	3	4	4	7	20	13	10	24	17	21	22	15	10	3	11
532	23	0	29	0	63	27	2	2	4	4	3	6	9	9	5	20	23	20	10	6	6	1	6
533	27	3	59	5	66	28	2	1	3	4	3	7	11	8	8	22	23	21	20	12	11	7	9
534	6	0	71	1	73	28	2	1	2	4	2	11	2	3	1	25	25	23	27	13	13	6	12
535	18	3	18	16	68	26	1	1	3	4	3	7	6	7	5	22	24	22	8	4	4	0	2
536	24	6	18	7	58	24	1	1	3	4	3	7	8	9	7	24	17	17	6	3	5	0	4
537	15	2	31	7	49	16	1	2	2	3	3	10	5	6	4	17	15	17	9	5	8	4	5
538	45	7	49	27	53	18	2	1	2	4	3	7	18	14	13	19	18	16	20	11	9	3	6
539	26	0	59	5	68	29	2	1	2	4	3	4	10	9	7	22	23	23	18	14	11	6	10
540	25	4	63	6	73	31	2	2	2	4	3	4	10	6	9	21	28	24	24	11	18	1	9
541	34	6	61	19	57	26	2	1	2	4	2	4	18	8	8	23	13	21	18	15	13	5	10
542	8	5	20	10	57	26	1	1	2	4	4	6	4	2	2	18	21	18	6	3	4	2	5
543	41	3	84	9	71	34	2	2	3	4	3	6	18	17	6	24	25	22	28	20	19	5	12
544	46	7	60	25	52	27	1	2	2	4	5	5	17	17	12	19	20	13	17	18	12	6	7
545	31	12	20	41	46	12	2	2	4	3	2	1	11	10	10	18	15	13	6	4	4	1	5
546	4	1	7	0	68	30	2	2	2	4	3	11	2	2	0	23	22	23	2	5	0	0	0
547	35	4	12	7	64	34	1	1	2	4	2	7	12	14	9	27	20	17	1	3	3	0	5
548	36	7	31	28	53	10	2	1	2	4	1	11	10	12	14	19	17	17	20	1	4	1	5
549	51	10	68	13	72	33	2	2	2	4	3	7	20	16	15	27	25	20	25	14	15	4	10
550	24	4	39	5	52	20	1	2	2	4	2	4	7	14	3	21	15	16	15	10	4	4	6
551	28	7	50	17	64	15	2	1	2	4	4	7	9	13	6	21	21	22	17	11	10	5	7
552	28	3	55	11	61	25	1	1	2	4	3	4	7	12	9	21	21	19	21	13	6	4	11
553	20	2	70	7	75	27	2	2	2	4	2	4	9	6	5	23	24	28	30	15	13	3	9
554	29	10	16	29	63	9	2	1	2	4	3	1	15	8	6	16	25	22	10	3	2	0	1
555	12	2	82	4	74	34	2	1	3	5	4	7	8	3	1	26	23	25	27	21	17	6	11
556	42	4	75	6	69	29	2	2	3	5	4	5	14	16	12	21	24	24	24	20	14	7	10
557	24	5	20	7	68	30	2	1	2	4	3	7	10	9	5	24	20	24	7	4	3	0	6
558	32	9	67	26	60	27	2	2	2	4	2	7	13	16	3	21	19	20	20	18	14	4	11
559	25	4	74	2	74	35	2	2	3	4	5	7	10	13	2	25	26	23	27	18	12	5	12
560	21	3	29	26	62	19	2	2	2	4	2	7	12	7	2	26	15	21	8	6	7	1	7
561	27	0	55	0	64	26	2	2	4	3	4	7	14	7	6	23	20	21	19	11	11	3	11
562	60	11	84	21	72	33	2	1	2	4	2	6	21	22	17	24	27	21	31	20	16	7	10
563	23	2	39	8	69	30	1	1	3	4	5	7	14	5	4	25	24	20	13	10	8	2	6
564	26	6	43	17	50	19	1	1	2	4	4	7	11	11	4	18	16	16	17	7	9	6	4
565	25	5	61	16	65	30	2	1	2	4	4	7	9	10	6	20	20	25	21	12	13	4	11
566	40	5	57	15	65	22	2	1	3	4	2	8	9	17	14	25	20	20	22	12	10	2	11
567	20	0	75	2	76	33	2	2	3	4	3	7	8	7	5	26	26	24	29	19	16	3	8
568	36	5	78	4	65	34	1	2	3	4	3	7	15	14	7	25	20	20	30	18	16	5	9
569	18	2	59	4	63	29	1	2	2	4	3	4	9	5	4	23	19	21	25	13	11	1	9
570	24	3	85	4	77	33	1	2	3	4	4	8	14	8	2	27	25	25	30	20	17	4	14
571	34	7	57	39	59	32	2	1	3	5	6	7	10	18	6	22	18	19	20	14	12	3	8
572	37	6	57	20	56	30	1	1	3	5	4	5	10	18	9	28	13	15	15	10	14	6	12
573	18	2	66	7	68	31	2	1	2	4	3	8	7	7	4	24	22	22	23	19	12	3	9
574	34	3	64	9	70	30	2	1	3	4	5	7	11	16	7	26	21	23	26	13	11	4	10
575	40	6	53	13	50	27	1	2	3	4	4	7	16	13	11	24	15	11	16	13	10	4	10
576	40	1	43	0	73	38	2	1	3	4	3	7	10	21	9	25	24	24	17	9	8	2	7
577	43	7	52	12	47	17	2	1	2	4	3	7	16	16	11	21	12	14	18	13	7	2	12
578	49	7	80	11	70	26	2	2	2	4	2	7	22	14	13	24	23	23	29	18	17	5	11
579	23	7	38	16	56	23	1	1	2	4	2	7	7	9	7	16	20	20	16	7	8	1	6
580	25	4	31	18	44	18	2	2	3	4	3	7	8	9	8	18	15	11	11	8	4	4	4
581	17	5	84	19	51	32	2	1	3	5	4	7	11	2	4	10	18	23	31	20	17	5	11
582	25	3	72	7	80	31	1	1	3	4	3	7	8	9	8	27	26	27	26	17	15	3	11
583	40	7	82	13	69	23	2	1	2	4	3	8	18	14	8	23	23	23	31	19	15	4	13
584	11	2	63	7	76	33	2	1	2	4	4	7	7	4	0	27	25	24	20	18	10	3	12
585	35	9	55	32	54	16	1	1	2	4	1	7	15	11	9	17	20	17	22	14	10	3	6
586	28	6	52	26	51	20	2	2	5	4	3	7	4	17	7	22	14	15	18	12	6	1	15
587	9	0	26	3	56	33	1	2	3	4	3	5	0	5	4	18	21	17	7	7	5	2	5
588	24	8	33	22	46	25	2	2	2	4	1	11	6	10	8	12	20	14	8	10	7	2	6
589	14	2	66	14	71	27	2	1	3	4	4	7	4	8	2	21	27	23	23	16	8	7	12
590	38	1	73	7	69	25	2	2	3	4	2	11	12	17	9	24	22	23	28	14	15	4	12
591	47	7	34	30	46	21	2	2	3	4	5	7	14	19	14	16	14	16	13	4	6	2	9
592	38	7	60	10	65	24	2	1	2	4	3	7	16	12	10	20	22	23	22	13	11	3	11
593	26	6	59	9	61	29	2	1	2	4	3	5	9	12	5	21	20	20	24	8	10	7	10
594	13	1	23	7	74	30	2	2	2	4	2	7	7	4	2	25	24	25	8	2	4	2	7
595	24	3	60	12	65	22	2	2	2	4	4	8	12	6	6	23	21	21	29	11	9	2	9
596	29	5	34	15	65	27	2	2	2	3	3	7	11	10	8	27	18	20	12	8	7	2	5
597	25	3	32	9	61	31	2	2	3	4	3	7	11	9	5	25	16	20	10	7	8	1	6
598	12	0	0	4	52	30	2	1	3	4	5	7	4	5	3	17	16	19	0	0	0	0	0
599	39	8	43	29	51	20	2	1	2	4	2	1	10	18	11	15	19	17	17	10	7	2	7
600	29	7	53	17	62	26	2	1	2	4	4	7	16	5	8	21	19	22	16	13	12	6	6
601	29	3	84	10	72	36	2	2	3	4	4	6	18	9	2	24	22	26	25	20	18	7	14
602	19	2	41	2	80	32	2	2	3	4	2	8	8	5	6	28	26	26	17	6	8	1	9
603	38	9	67	20	71	25	1	2	3	4	4	7	17	13	8	26	22	23	24	17	12	3	11
604	11	0	1	2	64	30	2	2	2	4	3	7	8	2	1	24	20	20	0	0	0	0	1
605	39	11	39	21	64	20	2	1	3	4	3	7	16	10	13	23	20	21	12	7	8	4	8
606	25	0	48	1	73	26	2	2	2	4	3	6	11	11	3	26	24	23	19	12	8	1	8
607	35	9	36	31	25	31	2	2	2	4	1	4	12	10	13	9	11	5	7	14	5	2	8
608	17	3	10	10	78	33	2	1	2	4	3	2	5	9	3	26	26	26	4	1	3	1	1
609	27	7	40	14	51	21	2	2	3	4	3	7	14	7	6	15	15	21	11	10	7	3	9
610	20	0	70	0	67	39	2	1	3	4	3	7	14	4	2	27	19	21	27	14	15	3	11
611	35	6	41	18	70	28	2	2	4	4	3	8	14	11	10	26	22	22	13	10	7	4	7
612	38	9	51	20	56	20	2	1	2	4	4	7	15	14	9	20	17	19	17	17	8	5	4
613	25	8	42	21	66	23	2	2	3	4	3	7	5	11	9	22	22	22	18	7	7	3	7
614	48	7	57	13	66	32	2	2	2	3	2	5	13	22	13	26	19	21	21	10	10	2	14
615	25	6	62	26	63	19	2	2	2	4	2	6	11	6	8	21	21	21	22	13	13	3	11
616	33	7	26	31	35	31	1	1	2	4	1	7	10	12	11	14	7	14	2	4	10	1	9
617	35	5	52	13	60	17	2	1	2	4	3	11	13	12	10	20	21	19	19	11	11	1	10
618	31	4	53	5	58	21	2	2	3	4	2	8	9	15	7	20	19	19	16	15	11	1	10
619	38	10	54	31	51	17	2	2	2	4	2	10	18	11	9	13	21	17	13	12	15	3	11
620	34	6	70	10	59	23	1	1	3	4	3	7	16	11	7	20	20	19	23	18	13	5	11
621	9	0	5	4	67	19	2	2	2	4	4	7	4	3	2	22	22	23	2	0	1	0	2
622	56	12	75	18	72	33	1	1	2	4	3	7	24	18	14	26	24	22	23	20	16	5	11
623	20	4	65	11	75	34	1	1	2	4	2	5	11	4	5	28	24	23	32	16	8	0	9
624	25	4	49	14	66	27	1	1	2	4	3	1	11	9	5	24	21	21	21	8	6	4	10
625	46	9	40	10	60	23	1	2	4	4	3	7	16	17	13	24	17	19	9	11	7	1	12
626	25	0	40	4	76	29	2	1	2	4	4	7	9	10	6	28	24	24	16	4	6	2	12
627	23	0	2	8	64	15	1	1	3	2	2	2	9	8	6	22	24	18	0	0	0	0	2
628	17	0	31	2	71	31	2	2	4	3	2	7	6	8	3	25	20	26	14	6	5	2	4
629	23	2	67	10	78	23	2	2	3	4	3	6	5	13	5	26	26	26	25	14	13	5	10
630	42	3	53	8	76	29	2	2	2	4	4	11	16	14	12	27	26	23	22	13	9	0	9
631	35	6	58	8	66	26	2	2	3	4	3	7	11	12	12	23	23	20	21	11	11	6	9
632	14	1	54	4	74	28	2	1	3	4	4	8	4	4	6	27	26	21	24	10	10	1	9
633	41	3	69	9	70	30	1	2	3	4	2	11	18	17	6	23	22	25	27	16	11	3	12
634	34	2	73	2	72	30	1	2	4	3	3	7	15	12	7	25	23	24	28	17	15	3	10
635	29	2	35	20	65	33	1	2	3	4	4	7	12	11	6	13	26	26	10	10	9	0	6
636	32	5	60	13	59	25	2	2	3	4	4	7	9	17	6	19	20	20	21	14	8	5	12
637	37	14	47	30	45	20	2	2	3	4	4	7	19	7	11	21	17	7	13	12	10	4	8
638	24	4	77	7	74	33	1	1	3	4	4	7	8	11	5	24	26	24	30	16	14	4	13
639	24	4	22	13	55	18	2	2	3	4	4	7	10	12	2	14	21	20	11	3	1	2	5
640	29	4	51	1	78	34	2	2	2	3	3	7	10	10	9	26	27	25	21	13	7	1	9
641	15	2	57	0	68	28	2	1	2	5	3	7	6	9	0	24	22	22	15	13	14	4	11
642	53	8	71	13	74	24	2	1	3	4	3	8	21	18	14	27	25	22	28	14	9	7	13
643	51	11	15	32	56	16	1	2	4	1	1	11	21	16	14	19	21	16	6	1	2	1	5
644	40	6	36	28	39	18	1	2	2	4	2	11	17	13	10	20	13	6	14	6	9	2	5
645	28	2	64	5	67	25	1	2	3	3	3	1	12	11	5	22	23	22	23	17	12	2	10
646	29	7	43	20	55	20	1	2	2	4	2	4	11	9	9	19	19	17	12	9	12	5	5
647	19	6	34	6	69	28	1	1	2	4	3	8	7	7	5	25	24	20	12	6	5	4	7
648	15	3	73	10	60	31	1	1	3	3	2	7	2	8	5	21	15	24	26	16	13	4	14
649	25	3	49	8	67	29	2	2	3	5	5	7	12	9	4	24	22	21	16	10	10	3	10
650	38	7	58	11	76	33	1	2	5	4	3	7	15	14	9	28	24	24	20	11	12	3	12
651	45	5	30	17	70	26	2	2	3	4	2	8	16	19	10	24	22	24	9	8	7	2	4
652	37	8	31	15	67	24	2	2	2	4	3	11	18	9	10	18	26	23	12	8	4	1	6
653	19	4	52	7	71	18	2	2	2	4	4	7	6	9	4	23	25	23	18	11	7	2	14
654	14	0	83	0	78	33	1	2	4	5	4	6	5	6	3	26	26	26	31	21	15	4	12
655	23	2	38	5	60	20	1	1	3	4	3	6	11	5	7	23	20	17	16	8	5	2	7
656	21	1	38	4	60	15	2	2	2	4	3	7	3	13	5	18	21	21	12	7	8	4	7
657	37	9	49	10	58	25	2	1	3	4	4	7	14	10	13	21	21	16	18	12	9	3	7
658	56	15	31	33	65	23	1	1	3	4	4	8	23	23	10	21	23	21	9	8	6	3	5
659	37	7	75	14	64	29	1	2	2	4	3	1	13	15	9	25	20	19	25	18	15	6	11
660	26	4	80	2	77	32	1	1	3	4	4	7	12	9	5	28	24	25	30	16	16	4	14
661	17	2	43	5	72	22	2	2	2	4	1	7	6	8	3	27	23	22	16	11	9	1	6
662	35	6	47	21	65	28	2	2	2	4	3	8	17	12	6	22	21	22	19	10	6	2	10
663	21	0	28	0	49	29	2	2	2	4	3	7	5	10	6	21	11	17	7	6	5	2	8
664	41	11	74	38	62	20	2	2	2	4	4	7	15	14	12	26	20	16	28	18	13	5	10
665	32	2	84	12	76	32	1	2	3	4	3	7	18	10	4	25	26	25	30	20	16	4	14
666	31	12	47	25	58	19	1	2	2	4	1	4	14	12	5	20	22	16	12	9	10	6	10
667	33	1	40	6	66	28	1	1	3	4	3	8	16	11	6	24	22	20	13	9	9	3	6
668	29	5	44	18	57	17	2	2	5	2	2	1	10	6	13	25	16	16	16	9	7	2	10
669	17	0	53	2	74	32	2	1	3	4	4	7	10	5	2	28	21	25	18	12	14	3	6
670	23	3	68	8	75	27	1	1	3	4	4	7	8	12	3	27	25	23	23	15	14	5	11
671	33	7	86	0	72	34	2	2	2	4	1	4	14	15	4	25	25	22	27	21	17	7	14
672	39	10	72	25	64	28	1	1	3	4	3	5	14	16	9	21	24	19	24	17	15	7	9
673	37	14	42	37	44	29	2	2	3	2	2	11	18	9	10	25	6	13	14	9	7	3	9
674	7	0	32	0	74	30	2	2	3	4	3	7	5	2	0	26	25	23	16	5	8	2	1
675	22	4	57	15	63	22	2	1	2	5	2	4	9	8	5	17	21	25	26	6	11	3	11
676	27	5	53	29	51	17	1	2	2	1	2	1	9	6	12	17	22	12	17	13	13	3	7
677	29	6	30	15	64	14	2	1	3	4	4	11	11	8	10	25	19	20	8	7	3	1	11
678	28	4	68	12	62	34	2	1	2	5	4	7	16	8	4	23	20	19	30	15	11	3	9
679	15	0	86	0	78	33	1	1	3	4	4	7	6	5	4	25	27	26	28	21	17	7	13
680	34	2	78	3	82	34	1	2	3	4	3	8	12	14	8	28	28	26	24	20	16	4	14
681	29	8	54	16	55	23	1	2	1	4	2	4	9	8	12	20	18	17	23	13	5	4	9
682	25	6	67	9	71	31	1	2	3	4	2	8	13	8	4	26	24	21	27	12	14	3	11
683	27	3	56	5	75	31	2	1	2	4	4	8	13	8	6	27	24	24	21	11	10	4	10
684	26	4	38	6	63	23	1	2	3	5	3	6	7	10	9	23	21	19	11	9	8	2	8
685	31	6	49	8	64	28	2	1	3	4	5	7	15	8	8	23	20	21	20	8	9	5	7
686	19	3	68	8	74	29	1	1	2	4	4	7	8	10	1	27	24	23	23	17	13	5	10
687	24	3	80	4	59	27	1	2	2	3	2	7	10	7	7	28	15	16	28	20	14	4	14
688	32	7	48	18	63	27	2	2	2	4	2	7	11	9	12	24	19	20	19	10	4	5	10
689	31	6	51	21	73	26	2	2	3	4	3	7	11	12	8	28	23	22	23	7	8	1	12
690	31	9	82	12	65	36	2	2	2	4	4	7	10	14	7	18	26	21	25	19	18	6	14
691	37	5	70	12	64	25	2	2	3	3	3	7	14	13	10	20	22	22	29	15	13	3	10
692	42	7	70	19	66	24	2	2	2	4	1	4	15	16	11	25	21	20	22	16	16	3	13
693	24	7	70	11	71	26	2	2	3	4	3	1	12	6	6	26	24	21	22	17	17	4	10
694	21	5	25	27	76	31	2	2	3	4	3	6	7	8	6	28	24	24	10	4	0	3	8
695	38	6	28	23	55	21	2	1	4	3	3	11	15	15	8	20	19	16	5	6	6	2	9
696	28	4	63	10	72	29	1	1	2	4	3	4	16	9	3	24	27	21	21	15	11	4	12
697	28	4	47	17	51	32	2	2	2	2	1	8	11	11	6	17	19	15	23	4	8	4	8
698	23	0	21	1	70	26	2	1	2	4	4	6	17	4	2	26	21	23	7	3	2	1	8
699	46	6	40	15	65	19	1	1	2	3	2	4	22	16	8	27	20	18	12	9	5	6	8
700	42	5	77	21	55	28	2	2	2	4	2	4	16	16	10	19	14	22	25	20	14	6	12
701	18	3	36	6	58	29	2	2	2	4	3	11	4	7	7	20	14	24	11	7	10	1	7
702	32	7	53	22	53	23	1	2	2	4	3	7	9	13	10	17	21	15	17	15	9	3	9
703	17	4	83	1	67	35	2	2	2	5	3	11	8	5	4	26	18	23	30	17	19	5	12
704	27	3	47	3	69	27	2	1	3	5	3	7	8	12	7	21	26	22	19	10	8	3	7
705	32	6	46	13	72	22	2	2	3	4	3	7	9	11	12	27	21	24	19	8	6	3	10
706	30	0	54	2	72	27	1	2	3	4	4	7	11	10	9	28	22	22	20	10	6	4	14
707	32	3	16	12	65	28	2	2	2	4	2	8	11	13	8	22	22	21	6	3	3	1	3
708	37	10	34	11	55	24	1	1	3	4	4	8	17	12	8	18	18	19	11	10	5	1	7
709	28	9	31	18	59	27	1	2	3	2	3	1	10	12	6	20	17	22	9	7	8	2	5
710	24	4	35	17	66	18	1	2	3	4	4	7	11	5	8	20	24	22	17	5	2	1	10
711	19	5	65	10	73	34	2	2	2	3	2	10	8	8	3	26	25	22	23	17	12	3	10
712	40	4	62	14	72	30	2	2	4	4	4	7	19	13	8	26	23	23	18	16	13	6	9
713	11	4	46	0	54	40	1	1	2	4	3	8	2	5	4	19	22	13	19	11	0	4	12
714	18	2	60	4	74	30	1	2	3	3	2	11	9	6	3	25	25	24	19	15	12	4	10
715	23	5	31	4	60	32	2	2	3	1	2	10	8	8	7	22	19	19	14	5	7	1	4
716	19	3	33	14	69	28	1	1	2	4	3	8	7	6	6	25	27	17	12	6	5	1	9
717	25	0	71	6	66	35	1	2	4	3	3	7	12	12	1	24	21	21	26	16	15	5	9
718	26	1	48	8	63	30	2	2	2	4	2	7	12	8	6	21	19	23	19	9	10	2	8
719	21	2	46	13	67	23	2	2	2	4	3	7	7	8	6	23	25	19	17	10	9	3	7
720	16	2	36	6	55	28	1	2	2	4	2	7	8	4	4	22	14	19	15	5	8	3	5
721	14	3	47	4	73	29	2	1	3	4	4	7	8	3	3	26	24	23	12	10	12	2	11
722	28	5	28	10	52	19	2	1	2	4	3	7	14	12	2	19	18	15	13	2	4	2	7
723	21	4	37	12	72	24	1	1	2	4	3	7	9	7	5	28	21	23	23	2	3	1	8
724	27	6	45	19	71	21	1	1	3	4	2	7	7	6	14	24	23	24	17	7	8	4	9
725	17	2	73	6	67	27	1	2	2	4	3	7	9	4	4	23	22	22	24	18	14	6	11
726	12	0	17	0	70	28	1	2	4	4	4	7	2	9	1	25	23	22	4	2	0	2	9
727	28	11	51	34	74	19	1	2	3	3	1	1	12	12	4	23	24	27	21	9	10	4	7
728	30	8	59	27	55	25	1	2	2	4	2	4	20	8	2	19	15	21	16	15	15	4	9
729	23	6	71	7	71	30	1	1	2	4	4	7	7	11	5	27	23	21	30	14	13	4	10
730	24	3	87	3	72	32	1	1	3	4	4	7	12	8	4	28	20	24	32	18	18	5	14
731	18	0	27	5	72	31	1	1	3	4	4	8	5	9	4	26	25	21	13	6	4	1	3
732	40	7	30	4	77	33	1	2	3	5	3	7	18	13	9	28	25	24	13	5	4	1	7
733	9	2	9	18	53	26	1	1	1	4	2	4	4	0	5	23	20	10	2	4	2	0	1
734	29	5	52	16	45	21	1	1	2	4	3	7	13	8	8	15	20	10	18	10	9	5	10
735	42	6	71	23	73	34	1	2	3	4	4	7	23	14	5	27	25	21	24	14	18	1	14
736	49	7	80	8	71	29	1	1	3	4	3	7	18	18	13	23	25	23	29	19	15	4	13
737	44	11	65	10	64	34	1	1	2	4	3	1	17	18	9	21	23	20	22	19	12	3	9
738	47	14	65	24	69	27	1	1	3	4	3	7	18	16	13	23	22	24	21	18	11	3	12
739	35	10	74	24	69	25	1	1	2	4	2	7	11	12	12	24	20	25	25	19	16	5	9
740	17	7	57	10	52	28	1	2	2	4	3	8	5	7	5	17	20	15	18	13	9	7	10
741	28	7	12	25	43	18	1	1	2	4	3	7	15	6	7	15	17	11	1	0	2	2	7
742	10	0	88	0	76	33	1	1	3	5	4	7	3	6	1	24	25	27	30	20	16	8	14
743	44	10	47	19	63	24	1	1	3	4	3	7	16	13	15	25	17	21	13	10	8	6	10
744	28	1	32	19	63	19	1	2	3	4	3	7	19	7	2	19	23	21	11	7	6	1	7
745	33	6	63	13	70	29	1	1	3	4	5	7	9	12	12	25	22	23	23	15	12	4	9
746	20	6	62	10	63	25	1	2	3	2	2	2	6	7	7	23	20	20	20	15	11	4	12
747	63	13	61	48	65	27	1	1	2	4	3	7	24	22	17	22	22	21	20	15	12	5	9
748	28	2	21	5	72	25	1	1	4	4	5	7	11	12	5	28	20	24	10	2	2	1	6
749	35	8	79	25	68	27	1	1	3	4	3	7	13	12	10	24	22	22	29	15	16	7	12
750	43	11	61	26	59	25	1	1	2	4	3	8	20	11	12	19	18	22	19	15	14	3	10
751	9	1	24	3	69	37	1	2	2	4	4	7	3	4	2	24	23	22	9	3	5	3	4
752	33	5	31	22	54	19	1	1	2	4	3	8	14	14	5	18	17	19	12	4	5	0	10
753	26	3	10	10	52	30	1	1	2	4	3	7	9	9	8	24	16	12	1	1	4	2	2
754	23	2	70	3	72	35	1	2	2	4	3	7	8	8	7	22	24	26	25	13	16	6	10
755	44	1	35	6	64	32	1	1	5	4	3	6	18	14	12	22	21	21	14	8	7	3	3
756	22	10	4	37	39	27	1	1	2	4	2	4	6	6	10	11	15	13	1	1	0	1	1
757	43	11	57	23	63	27	1	1	3	4	3	7	15	17	11	25	18	20	21	11	11	3	11
758	29	6	4	25	48	17	1	2	3	4	3	7	11	11	7	14	18	16	2	0	0	0	2
759	25	7	39	8	57	26	1	2	3	3	2	1	10	11	4	23	19	15	20	7	6	1	5
760	30	7	40	15	57	15	1	1	3	4	4	7	15	8	7	19	20	18	16	13	6	3	2
761	17	4	41	5	62	20	1	2	3	4	3	7	7	6	4	24	17	21	14	7	10	3	7
762	21	6	50	7	48	21	1	1	4	5	3	7	10	7	4	22	11	15	13	14	13	3	7
763	12	1	23	4	71	27	1	1	3	4	4	6	5	4	3	24	23	24	9	5	5	1	3
764	21	2	55	8	68	26	1	2	2	3	3	1	8	9	4	26	21	21	19	13	12	4	7
765	16	3	29	7	60	24	1	2	3	4	4	1	7	3	6	24	17	19	11	6	6	1	5
766	17	3	64	17	65	24	1	2	1	4	3	4	4	7	6	24	20	21	19	17	12	4	12
767	26	4	34	28	67	31	1	2	3	3	3	7	9	10	7	23	21	23	11	5	8	5	5
768	33	5	80	2	74	29	1	1	4	4	4	7	15	10	8	24	26	24	29	19	15	4	13
769	26	6	51	18	63	17	1	2	2	4	3	8	8	12	6	22	22	19	18	10	8	4	11
770	28	3	29	5	61	20	1	1	2	4	3	7	7	14	7	23	19	19	8	7	4	1	9
771	45	10	50	30	46	19	1	1	3	4	4	7	20	14	11	12	17	17	17	10	13	4	6
